# Supplementary material for: Pathogenicity and Genomic Characteristics Analysis of Pasteurella multocida Serotype A Isolated from Argali Hybrid Sheep
Source: Microorganisms. 2024 May 25;12(6):1072. doi: 10.3390/microorganisms12061072 (PMC11205410; doi:10.3390/microorganisms12061072)
Supplement: Supplementary file 1 [file microorganisms-12-01072-s001.zip]

Archive with 4 entries (4 files):
- Figure S2.pdf
- Supplemental figs.pdf
- Supplementary tables.pdf
- Table S6.xlsx
