# Supplementary material for: Pathogenicity and Genomic Characteristics Analysis of Pasteurella multocida Serotype A Isolated from Argali Hybrid Sheep
Source: Microorganisms. 2024 May 25;12(6):1072. doi: 10.3390/microorganisms12061072 (PMC11205410; doi:10.3390/microorganisms12061072)
Supplement: Supplementary file 1 [file microorganisms-12-01072-s001.zip › Table S6.xlsx]

## Sheet: Pm.kegg.catalog.map.gene
map_number	map_name	gene_number	geneID,KOID,ECID
map00010	Glycolysis / Gluconeogenesis	24	Pm_GM000052,K01810,5.3.1.9	Pm_GM000247,K01624,4.1.2.13	Pm_GM000549,K01785,5.1.3.3	Pm_GM000723,K01803,5.3.1.1	Pm_GM001170,K01792,5.1.3.15	Pm_GM001186,K01895,6.2.1.1	Pm_GM001477,K03841,3.1.3.11	Pm_GM001484,K00134,1.2.1.12	Pm_GM001507,K01803,5.3.1.1	Pm_GM001557,K02778,2.7.1.199	Pm_GM001563,K04072,1.2.1.10 1.1.1.1	Pm_GM001586,K02446,3.1.3.11	Pm_GM001613,K01834,5.4.2.11	Pm_GM001645,K01610,4.1.1.49	Pm_GM001767,K00850,2.7.1.11	Pm_GM001922,K01792,5.1.3.15	Pm_GM001987,K00927,2.7.2.3	Pm_GM001988,K01624,4.1.2.13	Pm_GM002018,K00382,1.8.1.4	Pm_GM002019,K00627,2.3.1.12	Pm_GM002020,K00163,1.2.4.1	Pm_GM002021,K02777,2.7.1.-	Pm_GM002123,K00873,2.7.1.40	Pm_GM002231,K01689,4.2.1.11
map00020	Citrate cycle (TCA cycle)	17	Pm_GM000606,K01682,4.2.1.3 4.2.1.99	Pm_GM000609,K00244,1.3.5.4	Pm_GM000610,K00245,1.3.5.4	Pm_GM000611,K00246,--	Pm_GM000612,K00247,--	Pm_GM000764,K01679,4.2.1.2	Pm_GM000869,K00024,1.1.1.37	Pm_GM001645,K01610,4.1.1.49	Pm_GM001805,K00031,1.1.1.42	Pm_GM001949,K01902,6.2.1.5	Pm_GM001950,K01903,6.2.1.5	Pm_GM001952,K00658,2.3.1.61	Pm_GM001953,K00164,1.2.4.2	Pm_GM001954,K01647,2.3.3.1	Pm_GM002018,K00382,1.8.1.4	Pm_GM002019,K00627,2.3.1.12	Pm_GM002020,K00163,1.2.4.1
map00030	Pentose phosphate pathway	25	Pm_GM000052,K01810,5.3.1.9	Pm_GM000241,K00874,2.7.1.45	Pm_GM000243,K01625,4.1.2.14 4.1.3.42	Pm_GM000247,K01624,4.1.2.13	Pm_GM000300,K00616,2.2.1.2	Pm_GM000473,K01619,4.1.2.4	Pm_GM000659,K00852,2.7.1.15	Pm_GM000722,K00616,2.2.1.2	Pm_GM000728,K01808,5.3.1.6	Pm_GM000794,K00851,2.7.1.12	Pm_GM001056,K00948,2.7.6.1	Pm_GM001246,K01807,5.3.1.6	Pm_GM001381,K01053,3.1.1.17	Pm_GM001413,K01783,5.1.3.1	Pm_GM001460,K01625,4.1.2.14 4.1.3.42	Pm_GM001477,K03841,3.1.3.11	Pm_GM001586,K02446,3.1.3.11	Pm_GM001653,K00036,1.1.1.49 1.1.1.363	Pm_GM001654,K01057,3.1.1.31	Pm_GM001658,K00033,1.1.1.44 1.1.1.343	Pm_GM001767,K00850,2.7.1.11	Pm_GM001819,K01783,5.1.3.1	Pm_GM001839,K00615,2.2.1.1	Pm_GM001988,K01624,4.1.2.13	Pm_GM002342,K00615,2.2.1.1
map00040	Pentose and glucuronate interconversions	13	Pm_GM000240,K01812,5.3.1.12	Pm_GM000245,K00854,2.7.1.17	Pm_GM000248,K09988,5.3.1.15	Pm_GM000810,K00012,1.1.1.22	Pm_GM001377,K03077,5.1.3.4	Pm_GM001378,K03079,5.1.3.22	Pm_GM001379,K03078,4.1.1.85	Pm_GM001380,K00880,2.7.1.53	Pm_GM001389,K08092,1.1.1.130	Pm_GM001413,K01783,5.1.3.1	Pm_GM001423,K00963,2.7.7.9	Pm_GM001561,K03078,4.1.1.85	Pm_GM001819,K01783,5.1.3.1
map00051	Fructose and mannose metabolism	27	Pm_GM000191,K02768,2.7.1.202	Pm_GM000192,K00882,2.7.1.56	Pm_GM000194,K02769,2.7.1.202	Pm_GM000247,K01624,4.1.2.13	Pm_GM000249,K00847,2.7.1.4	Pm_GM000385,K02783,--	Pm_GM000386,K02782,2.7.1.198	Pm_GM000387,K02781,2.7.1.198	Pm_GM000388,K00068,1.1.1.140	Pm_GM000465,K01818,5.3.1.25 5.3.1.3	Pm_GM000466,K00879,2.7.1.51	Pm_GM000468,K01628,4.1.2.17	Pm_GM000577,K02798,2.7.1.197	Pm_GM000578,K00009,1.1.1.17	Pm_GM000590,K01840,5.4.2.8	Pm_GM000723,K01803,5.3.1.1	Pm_GM000728,K01808,5.3.1.6	Pm_GM001363,K02793,2.7.1.191	Pm_GM001364,K02795,--	Pm_GM001365,K02796,--	Pm_GM001368,K01809,5.3.1.8	Pm_GM001477,K03841,3.1.3.11	Pm_GM001507,K01803,5.3.1.1	Pm_GM001586,K02446,3.1.3.11	Pm_GM001767,K00850,2.7.1.11	Pm_GM001975,K00847,2.7.1.4	Pm_GM001988,K01624,4.1.2.13
map00052	Galactose metabolism	7	Pm_GM000549,K01785,5.1.3.3	Pm_GM000550,K00849,2.7.1.6	Pm_GM000551,K00965,2.7.7.12	Pm_GM001423,K00963,2.7.7.9	Pm_GM001767,K00850,2.7.1.11	Pm_GM001945,K01784,5.1.3.2	Pm_GM001974,K01193,3.2.1.26
map00053	Ascorbate and aldarate metabolism	10	Pm_GM000810,K00012,1.1.1.22	Pm_GM000924,K03476,3.1.1.-	Pm_GM000925,K03476,3.1.1.-	Pm_GM001377,K03077,5.1.3.4	Pm_GM001378,K03079,5.1.3.22	Pm_GM001379,K03078,4.1.1.85	Pm_GM001380,K00880,2.7.1.53	Pm_GM001381,K01053,3.1.1.17	Pm_GM001389,K08092,1.1.1.130	Pm_GM001561,K03078,4.1.1.85
map00061	Fatty acid biosynthesis	13	Pm_GM000135,K00647,2.3.1.41	Pm_GM000363,K02372,4.2.1.59	Pm_GM000434,K00059,1.1.1.100	Pm_GM000435,K00645,2.3.1.39	Pm_GM000436,K00648,2.3.1.180	Pm_GM000629,K00208,1.3.1.9 1.3.1.10	Pm_GM001174,K01897,6.2.1.3	Pm_GM001482,K01897,6.2.1.3	Pm_GM001939,K01962,6.4.1.2 2.1.3.15	Pm_GM002012,K01716,4.2.1.59 5.3.3.14	Pm_GM002053,K01963,6.4.1.2 2.1.3.15	Pm_GM002316,K02160,--	Pm_GM002317,K01961,6.4.1.2 6.3.4.14
map00071	Fatty acid degradation	3	Pm_GM001174,K01897,6.2.1.3	Pm_GM001482,K01897,6.2.1.3	Pm_GM001563,K04072,1.2.1.10 1.1.1.1
map00130	Ubiquinone and other terpenoid-quinone biosynthesis	17	Pm_GM000117,K01911,6.2.1.26	Pm_GM000529,K03184,1.14.99.60	Pm_GM000798,K19222,3.1.2.28	Pm_GM000982,K02548,2.5.1.74 2.5.1.-	Pm_GM001085,K03182,4.1.1.98	Pm_GM001181,K03186,2.5.1.129	Pm_GM001260,K03183,2.1.1.163 2.1.1.201	Pm_GM001304,K03185,1.14.13.-	Pm_GM001305,K18800,1.14.13.240	Pm_GM001357,K00568,2.1.1.222 2.1.1.64	Pm_GM001490,K03181,4.1.3.40	Pm_GM001558,K03179,2.5.1.39	Pm_GM001863,K08680,4.2.99.20	Pm_GM001864,K02551,2.2.1.9	Pm_GM001865,K02552,5.4.4.2	Pm_GM002312,K01661,4.1.3.36	Pm_GM002314,K02549,4.2.1.113
map00190	Oxidative phosphorylation	15	Pm_GM000609,K00244,1.3.5.4	Pm_GM000610,K00245,1.3.5.4	Pm_GM000611,K00246,--	Pm_GM000612,K00247,--	Pm_GM000961,K01507,3.6.1.1	Pm_GM001592,K02108,--	Pm_GM001593,K02110,--	Pm_GM001594,K02109,--	Pm_GM001595,K02113,--	Pm_GM001596,K02111,7.1.2.2	Pm_GM001597,K02115,--	Pm_GM001598,K02112,7.1.2.2	Pm_GM001599,K02114,--	Pm_GM001685,K00425,1.10.3.14	Pm_GM001686,K00426,1.10.3.14
map00195	Photosynthesis	8	Pm_GM001592,K02108,--	Pm_GM001593,K02110,--	Pm_GM001594,K02109,--	Pm_GM001595,K02113,--	Pm_GM001596,K02111,7.1.2.2	Pm_GM001597,K02115,--	Pm_GM001598,K02112,7.1.2.2	Pm_GM001599,K02114,--
map00220	Arginine biosynthesis	11	Pm_GM000130,K00821,2.6.1.11 2.6.1.17	Pm_GM000774,K01940,6.3.4.5	Pm_GM000779,K00611,2.1.3.3	Pm_GM000978,K01915,6.3.1.2	Pm_GM001866,K14260,2.6.1.66 2.6.1.2	Pm_GM001879,K00262,1.4.1.4	Pm_GM002067,K00813,2.6.1.1	Pm_GM002360,K01755,4.3.2.1	Pm_GM002361,K00930,2.7.2.8	Pm_GM002362,K00145,1.2.1.38	Pm_GM002363,K01438,3.5.1.16
map00230	Purine metabolism	58	Pm_GM000110,K02343,2.7.7.7	Pm_GM000111,K00759,2.4.2.7	Pm_GM000177,K05851,4.6.1.1	Pm_GM000181,K01524,3.6.1.11 3.6.1.40	Pm_GM000210,K01239,3.2.2.1	Pm_GM000217,K11175,2.1.2.2	Pm_GM000218,K01933,6.3.3.1	Pm_GM000230,K02337,2.7.7.7	Pm_GM000267,K03040,2.7.7.6	Pm_GM000534,K03651,3.1.4.53	Pm_GM000535,K01515,3.6.1.13	Pm_GM000543,K00940,2.7.4.6	Pm_GM000569,K08289,2.1.2.2	Pm_GM000581,K02335,2.7.7.7	Pm_GM000600,K01952,6.3.5.3	Pm_GM000691,K00760,2.4.2.8	Pm_GM000708,K02342,2.7.7.7	Pm_GM000747,K01119,3.1.4.16 3.1.3.6	Pm_GM000765,K02339,2.7.7.7	Pm_GM000772,K01923,6.3.2.6	Pm_GM000939,K01525,3.6.1.41	Pm_GM000959,K11751,3.1.3.5 3.6.1.45	Pm_GM000993,K02338,2.7.7.7	Pm_GM001056,K00948,2.7.6.1	Pm_GM001076,K01945,6.3.4.13	Pm_GM001080,K00602,2.1.2.3 3.5.4.10	Pm_GM001159,K00526,1.17.4.1	Pm_GM001162,K00525,1.17.4.1	Pm_GM001180,K00764,2.4.2.14	Pm_GM001242,K02428,3.6.1.66	Pm_GM001250,K02341,2.7.7.7	Pm_GM001322,K01129,3.1.5.1	Pm_GM001419,K04765,3.6.1.9	Pm_GM001425,K03784,2.4.2.1	Pm_GM001468,K21636,1.1.98.6	Pm_GM001470,K01939,6.3.4.4	Pm_GM001486,K00942,2.7.4.8	Pm_GM001487,K03060,2.7.7.6	Pm_GM001488,K01139,2.7.6.5 3.1.7.2	Pm_GM001648,K08312,3.6.1.-	Pm_GM001649,K20881,3.1.3.5	Pm_GM001701,K02344,2.7.7.7	Pm_GM001737,K00962,2.7.7.8	Pm_GM001779,K08723,3.1.3.5	Pm_GM001790,K03043,2.7.7.6	Pm_GM001791,K03046,2.7.7.6	Pm_GM001811,K03787,3.1.3.5
map00240	Pyrimidine metabolism	47	Pm_GM000110,K02343,2.7.7.7	Pm_GM000216,K00761,2.4.2.9	Pm_GM000230,K02337,2.7.7.7	Pm_GM000267,K03040,2.7.7.6	Pm_GM000332,K00757,2.4.2.3	Pm_GM000372,K09903,2.7.4.22	Pm_GM000543,K00940,2.7.4.6	Pm_GM000581,K02335,2.7.7.7	Pm_GM000650,K06016,3.5.1.6 3.5.1.87	Pm_GM000708,K02342,2.7.7.7	Pm_GM000747,K01119,3.1.4.16 3.1.3.6	Pm_GM000765,K02339,2.7.7.7	Pm_GM000784,K00945,2.7.4.25	Pm_GM000789,K01591,4.1.1.23	Pm_GM000885,K01485,3.5.4.1 3.5.4.21	Pm_GM000942,K02825,2.4.2.9	Pm_GM000959,K11751,3.1.3.5 3.6.1.45	Pm_GM000993,K02338,2.7.7.7	Pm_GM000999,K01520,3.6.1.23	Pm_GM001041,K01489,3.5.4.5	Pm_GM001159,K00526,1.17.4.1	Pm_GM001162,K00525,1.17.4.1	Pm_GM001249,K00943,2.7.4.9	Pm_GM001250,K02341,2.7.7.7	Pm_GM001419,K04765,3.6.1.9	Pm_GM001425,K03784,2.4.2.1	Pm_GM001440,K00876,2.7.1.48	Pm_GM001441,K01494,3.5.4.13	Pm_GM001468,K21636,1.1.98.6	Pm_GM001487,K03060,2.7.7.6	Pm_GM001608,K01956,6.3.5.5	Pm_GM001612,K01955,6.3.5.5	Pm_GM001649,K20881,3.1.3.5	Pm_GM001701,K02344,2.7.7.7	Pm_GM001737,K00962,2.7.7.8	Pm_GM001744,K00560,2.1.1.45	Pm_GM001769,K01937,6.3.4.2	Pm_GM001774,K00762,2.4.2.10	Pm_GM001779,K08723,3.1.3.5	Pm_GM001790,K03043,2.7.7.6	Pm_GM001791,K03046,2.7.7.6	Pm_GM001811,K03787,3.1.3.5	Pm_GM001854,K08722,3.1.3.89	Pm_GM002003,K06966,3.2.2.10 3.2.2.-	Pm_GM002071,K00254,1.3.5.2	Pm_GM002093,K02340,2.7.7.7	Pm_GM002336,K00857,2.7.1.21
map00250	Alanine, aspartate and glutamate metabolism	16	Pm_GM000330,K01914,6.3.1.1	Pm_GM000774,K01940,6.3.4.5	Pm_GM000909,K13821,1.5.5.2 1.2.1.88	Pm_GM000978,K01915,6.3.1.2	Pm_GM001180,K00764,2.4.2.14	Pm_GM001470,K01939,6.3.4.4	Pm_GM001608,K01956,6.3.5.5	Pm_GM001612,K01955,6.3.5.5	Pm_GM001643,K00135,1.2.1.16 1.2.1.79 1.2.1.20	Pm_GM001726,K01744,4.3.1.1	Pm_GM001796,K00820,2.6.1.16	Pm_GM001866,K14260,2.6.1.66 2.6.1.2	Pm_GM001879,K00262,1.4.1.4	Pm_GM001977,K01756,4.3.2.2	Pm_GM002067,K00813,2.6.1.1	Pm_GM002360,K01755,4.3.2.1
map00260	Glycine, serine and threonine metabolism	18	Pm_GM000232,K01752,4.3.1.17	Pm_GM000697,K01733,4.2.3.1	Pm_GM000698,K00872,2.7.1.39	Pm_GM000699,K12524,2.7.2.4 1.1.1.3	Pm_GM000878,K00018,1.1.1.29	Pm_GM000897,K01695,4.2.1.20	Pm_GM000898,K01696,4.2.1.20	Pm_GM001075,K00600,2.1.2.1	Pm_GM001232,K01079,3.1.3.3	Pm_GM001247,K00058,1.1.1.95 1.1.1.399	Pm_GM001360,K00831,2.6.1.52	Pm_GM001471,K00928,2.7.2.4	Pm_GM001613,K01834,5.4.2.11	Pm_GM001825,K01754,4.3.1.19	Pm_GM001838,K00133,1.2.1.11	Pm_GM001966,K00865,2.7.1.165	Pm_GM001982,K00998,2.7.8.8	Pm_GM002018,K00382,1.8.1.4
map00261	Monobactam biosynthesis	5	Pm_GM000567,K01714,4.3.3.7	Pm_GM000699,K12524,2.7.2.4 1.1.1.3	Pm_GM001147,K00215,1.17.1.8	Pm_GM001471,K00928,2.7.2.4	Pm_GM001838,K00133,1.2.1.11
map00270	Cysteine and methionine metabolism	20	Pm_GM000050,K00549,2.1.1.14	Pm_GM000066,K00558,2.1.1.37	Pm_GM000232,K01752,4.3.1.17	Pm_GM000542,K00789,2.5.1.6	Pm_GM000564,K01919,6.3.2.2	Pm_GM000570,K07173,4.4.1.21	Pm_GM000616,K01243,3.2.2.9	Pm_GM000699,K12524,2.7.2.4 1.1.1.3	Pm_GM000792,K01760,4.4.1.13	Pm_GM000869,K00024,1.1.1.37	Pm_GM000886,K00826,2.6.1.42	Pm_GM001019,K08968,1.8.4.14	Pm_GM001135,K01740,2.5.1.49	Pm_GM001268,K01738,2.5.1.47	Pm_GM001335,K00641,2.3.1.31 2.3.1.46	Pm_GM001471,K00928,2.7.2.4	Pm_GM001838,K00133,1.2.1.11	Pm_GM001899,K00640,2.3.1.30	Pm_GM002067,K00813,2.6.1.1	Pm_GM002180,K01739,2.5.1.48
map00280	Valine, leucine and isoleucine degradation	2	Pm_GM000886,K00826,2.6.1.42	Pm_GM002018,K00382,1.8.1.4
map00290	Valine, leucine and isoleucine biosynthesis	13	Pm_GM000393,K01649,2.3.3.13	Pm_GM000394,K00052,1.1.1.85	Pm_GM000395,K01703,4.2.1.33 4.2.1.35	Pm_GM000396,K01704,4.2.1.33 4.2.1.35	Pm_GM000886,K00826,2.6.1.42	Pm_GM001331,K01652,2.2.1.6	Pm_GM001332,K01653,2.2.1.6	Pm_GM001418,K00053,1.1.1.86	Pm_GM001825,K01754,4.3.1.19	Pm_GM001826,K01687,4.2.1.9	Pm_GM001828,K11258,2.2.1.6	Pm_GM001829,K01652,2.2.1.6	Pm_GM001866,K14260,2.6.1.66 2.6.1.2
map00300	Lysine biosynthesis	12	Pm_GM000130,K00821,2.6.1.11 2.6.1.17	Pm_GM000537,K01439,3.5.1.18	Pm_GM000567,K01714,4.3.3.7	Pm_GM000673,K01929,6.3.2.10	Pm_GM000674,K01928,6.3.2.13	Pm_GM000699,K12524,2.7.2.4 1.1.1.3	Pm_GM001147,K00215,1.17.1.8	Pm_GM001222,K00674,2.3.1.117	Pm_GM001281,K01778,5.1.1.7	Pm_GM001471,K00928,2.7.2.4	Pm_GM001838,K00133,1.2.1.11	Pm_GM001906,K01586,4.1.1.20
map00310	Lysine degradation	3	Pm_GM001643,K00135,1.2.1.16 1.2.1.79 1.2.1.20	Pm_GM001952,K00658,2.3.1.61	Pm_GM001953,K00164,1.2.4.2
map00330	Arginine and proline metabolism	11	Pm_GM000103,K13747,4.1.1.96	Pm_GM000257,K01480,3.5.3.11	Pm_GM000258,K01585,4.1.1.19	Pm_GM000260,K09471,1.4.3.-	Pm_GM000455,K00931,2.7.2.11	Pm_GM000781,K01581,4.1.1.17	Pm_GM000885,K01485,3.5.4.1 3.5.4.21	Pm_GM000909,K13821,1.5.5.2 1.2.1.88	Pm_GM001472,K00147,1.2.1.41	Pm_GM002067,K00813,2.6.1.1	Pm_GM002343,K00286,1.5.1.2
map00332	Carbapenem biosynthesis	2	Pm_GM000455,K00931,2.7.2.11	Pm_GM001472,K00147,1.2.1.41
map00333	Prodigiosin biosynthesis	3	Pm_GM000434,K00059,1.1.1.100	Pm_GM000435,K00645,2.3.1.39	Pm_GM000629,K00208,1.3.1.9 1.3.1.10
map00340	Histidine metabolism	9	Pm_GM000943,K11755,3.6.1.31 3.5.4.19	Pm_GM000946,K02500,4.3.2.10	Pm_GM000947,K01814,5.3.1.16	Pm_GM000948,K02501,4.3.2.10	Pm_GM000950,K01089,4.2.1.19 3.1.3.15	Pm_GM000951,K00817,2.6.1.9	Pm_GM000953,K00013,1.1.1.23	Pm_GM000957,K00765,2.4.2.17	Pm_GM001359,K00817,2.6.1.9
map00350	Tyrosine metabolism	12	Pm_GM000776,K01668,4.1.99.2	Pm_GM000951,K00817,2.6.1.9	Pm_GM001359,K00817,2.6.1.9	Pm_GM001563,K04072,1.2.1.10 1.1.1.1	Pm_GM001635,K00484,1.5.1.36	Pm_GM001636,K00483,1.14.14.9	Pm_GM001639,K00455,1.13.11.15	Pm_GM001640,K01826,5.3.3.10	Pm_GM001641,K02509,4.2.1.-	Pm_GM001642,K02510,4.1.2.52	Pm_GM001643,K00135,1.2.1.16 1.2.1.79 1.2.1.20	Pm_GM002067,K00813,2.6.1.1
map00360	Phenylalanine metabolism	3	Pm_GM000951,K00817,2.6.1.9	Pm_GM001359,K00817,2.6.1.9	Pm_GM002067,K00813,2.6.1.1
map00380	Tryptophan metabolism	2	Pm_GM000229,K03781,1.11.1.6	Pm_GM001953,K00164,1.2.4.2
map00400	Phenylalanine, tyrosine and tryptophan biosynthesis	20	Pm_GM000115,K01736,4.2.3.5	Pm_GM000661,K14170,5.4.99.5 4.2.1.51	Pm_GM000882,K01626,2.5.1.54	Pm_GM000897,K01695,4.2.1.20	Pm_GM000898,K01696,4.2.1.20	Pm_GM000900,K13498,4.1.1.48 5.3.1.24	Pm_GM000901,K00766,2.4.2.18	Pm_GM000903,K01658,4.1.3.27	Pm_GM000904,K01657,4.1.3.27	Pm_GM000951,K00817,2.6.1.9	Pm_GM001215,K01626,2.5.1.54	Pm_GM001216,K14187,5.4.99.5 1.3.1.12	Pm_GM001358,K00800,2.5.1.19	Pm_GM001359,K00817,2.6.1.9	Pm_GM001404,K00014,1.1.1.25	Pm_GM001900,K00014,1.1.1.25	Pm_GM002067,K00813,2.6.1.1	Pm_GM002085,K00891,2.7.1.71	Pm_GM002086,K01735,4.2.3.4	Pm_GM002315,K03786,4.2.1.10
map00401	Novobiocin biosynthesis	4	Pm_GM000951,K00817,2.6.1.9	Pm_GM001216,K14187,5.4.99.5 1.3.1.12	Pm_GM001359,K00817,2.6.1.9	Pm_GM002067,K00813,2.6.1.1
map00405	Phenazine biosynthesis	2	Pm_GM000903,K01658,4.1.3.27	Pm_GM000904,K01657,4.1.3.27
map00430	Taurine and hypotaurine metabolism	2	Pm_GM001176,K13788,2.3.1.8	Pm_GM001177,K00925,2.7.2.1
map00450	Selenocompound metabolism	7	Pm_GM000050,K00549,2.1.1.14	Pm_GM000209,K01042,2.9.1.1	Pm_GM000792,K01760,4.4.1.13	Pm_GM000796,K01008,2.7.9.3	Pm_GM000893,K00384,1.8.1.9	Pm_GM002180,K01739,2.5.1.48	Pm_GM002325,K01874,6.1.1.10
map00460	Cyanoamino acid metabolism	2	Pm_GM000330,K01914,6.3.1.1	Pm_GM001075,K00600,2.1.2.1
map00471	D-Glutamine and D-glutamate metabolism	3	Pm_GM000668,K01924,6.3.2.8	Pm_GM000671,K01925,6.3.2.9	Pm_GM001491,K01776,5.1.1.3
map00473	D-Alanine metabolism	2	Pm_GM000054,K01775,5.1.1.1	Pm_GM000667,K01921,6.3.2.4
map00480	Glutathione metabolism	11	Pm_GM000544,K07751,3.4.11.23	Pm_GM000564,K01919,6.3.2.2	Pm_GM000615,K01255,3.4.11.1	Pm_GM000781,K01581,4.1.1.17	Pm_GM001653,K00036,1.1.1.49 1.1.1.363	Pm_GM001655,K00799,2.5.1.18	Pm_GM001658,K00033,1.1.1.44 1.1.1.343	Pm_GM001805,K00031,1.1.1.42	Pm_GM002070,K01256,3.4.11.2	Pm_GM002238,K01270,3.4.13.-	Pm_GM002335,K00383,1.8.1.7
map00500	Starch and sucrose metabolism	15	Pm_GM000052,K01810,5.3.1.9	Pm_GM000249,K00847,2.7.1.4	Pm_GM000738,K01226,3.2.1.93	Pm_GM000740,K02818,2.7.1.201	Pm_GM000858,K00705,2.4.1.25	Pm_GM000859,K00700,2.4.1.18	Pm_GM000860,K02438,3.2.1.196	Pm_GM000861,K00975,2.7.7.27	Pm_GM000862,K00703,2.4.1.21	Pm_GM000863,K00688,2.4.1.1	Pm_GM001423,K00963,2.7.7.9	Pm_GM001972,K02809,2.7.1.211	Pm_GM001974,K01193,3.2.1.26	Pm_GM001975,K00847,2.7.1.4	Pm_GM002021,K02777,2.7.1.-
map00511	Other glycan degradation	1	Pm_GM000527,K01186,3.2.1.18
map00520	Amino sugar and nucleotide sugar metabolism	33	Pm_GM000029,K03431,5.4.2.10	Pm_GM000052,K01810,5.3.1.9	Pm_GM000182,K04042,2.7.7.23 2.3.1.157	Pm_GM000249,K00847,2.7.1.4	Pm_GM000313,K00075,1.3.1.98	Pm_GM000326,K07106,4.2.1.126	Pm_GM000327,K11191,2.7.1.192	Pm_GM000531,K02474,1.1.1.-	Pm_GM000550,K00849,2.7.1.6	Pm_GM000551,K00965,2.7.7.12	Pm_GM000590,K01840,5.4.2.8	Pm_GM000623,K00983,2.7.7.43	Pm_GM000631,K00790,2.5.1.7	Pm_GM000810,K00012,1.1.1.22	Pm_GM000861,K00975,2.7.7.27	Pm_GM001203,K00884,2.7.1.59	Pm_GM001289,K01788,5.1.3.9	Pm_GM001290,K00885,2.7.1.60	Pm_GM001293,K01639,4.1.3.3	Pm_GM001324,K02803,2.7.1.193	Pm_GM001326,K02564,3.5.99.6	Pm_GM001327,K01443,3.5.1.25	Pm_GM001363,K02793,2.7.1.191	Pm_GM001364,K02795,--	Pm_GM001365,K02796,--	Pm_GM001368,K01809,5.3.1.8	Pm_GM001423,K00963,2.7.7.9	Pm_GM001557,K02778,2.7.1.199	Pm_GM001752,K01207,3.2.1.52	Pm_GM001796,K00820,2.6.1.16	Pm_GM001945,K01784,5.1.3.2	Pm_GM001975,K00847,2.7.1.4	Pm_GM002021,K02777,2.7.1.-
map00521	Streptomycin biosynthesis	2	Pm_GM000163,K01092,3.1.3.25	Pm_GM000545,K01710,4.2.1.46
map00523	Polyketide sugar unit biosynthesis	1	Pm_GM000545,K01710,4.2.1.46
map00525	Acarbose and validamycin biosynthesis	1	Pm_GM000545,K01710,4.2.1.46
map00531	Glycosaminoglycan degradation	1	Pm_GM001752,K01207,3.2.1.52
map00532	Glycosaminoglycan biosynthesis - chondroitin sulfate / dermatan sulfate	1	Pm_GM000811,K13500,2.4.1.175 2.4.1.226
map00540	Lipopolysaccharide biosynthesis	22	Pm_GM000112,K02560,2.3.1.243	Pm_GM000361,K00748,2.4.1.182	Pm_GM000362,K00677,2.3.1.129	Pm_GM000364,K02536,2.3.1.191	Pm_GM000463,K03274,5.1.3.20	Pm_GM000663,K02535,3.5.1.108	Pm_GM000690,K03271,5.3.1.28	Pm_GM000715,K03269,3.6.1.54	Pm_GM000841,K03270,3.1.3.45	Pm_GM000842,K06041,5.3.1.13	Pm_GM000877,K01627,2.5.1.55	Pm_GM001314,K02517,2.3.1.241	Pm_GM001315,K03272,2.7.1.167 2.7.7.70	Pm_GM001341,K00912,2.7.1.130	Pm_GM001343,K00979,2.7.7.38	Pm_GM001498,K11211,2.7.1.166	Pm_GM001500,K02527,2.4.99.12 2.4.99.13 2.4.99.14 2.4.99.15	Pm_GM001801,K03273,3.1.3.82 3.1.3.83	Pm_GM001968,K02841,2.4.-.-	Pm_GM001969,K02843,2.4.-.-	Pm_GM002128,K03271,5.3.1.28	Pm_GM002223,K02847,2.4.1.-
map00550	Peptidoglycan biosynthesis	17	Pm_GM000009,K05365,2.4.1.129 3.4.16.4	Pm_GM000149,K03814,2.4.1.129	Pm_GM000313,K00075,1.3.1.98	Pm_GM000422,K07258,3.4.16.4	Pm_GM000426,K05515,3.4.16.4	Pm_GM000631,K00790,2.5.1.7	Pm_GM000667,K01921,6.3.2.4	Pm_GM000668,K01924,6.3.2.8	Pm_GM000669,K02563,2.4.1.227	Pm_GM000671,K01925,6.3.2.9	Pm_GM000672,K01000,2.7.8.13	Pm_GM000673,K01929,6.3.2.10	Pm_GM000674,K01928,6.3.2.13	Pm_GM000675,K03587,3.4.16.4	Pm_GM001163,K07259,3.4.16.4 3.4.21.-	Pm_GM002080,K05366,2.4.1.129 3.4.16.4	Pm_GM002134,K05367,2.4.1.129
map00561	Glycerolipid metabolism	9	Pm_GM000437,K03621,2.3.1.15	Pm_GM000714,K00655,2.3.1.51	Pm_GM000731,K05879,2.7.1.121	Pm_GM000732,K05878,2.7.1.121	Pm_GM000971,K00631,2.3.1.15	Pm_GM001271,K08591,2.3.1.15	Pm_GM001882,K00864,2.7.1.30	Pm_GM001966,K00865,2.7.1.165	Pm_GM002224,K00901,2.7.1.107
map00562	Inositol phosphate metabolism	3	Pm_GM000163,K01092,3.1.3.25	Pm_GM000723,K01803,5.3.1.1	Pm_GM001507,K01803,5.3.1.1
map00564	Glycerophospholipid metabolism	20	Pm_GM000316,K06132,2.7.8.-	Pm_GM000358,K00995,2.7.8.5	Pm_GM000368,K00981,2.7.7.41	Pm_GM000437,K03621,2.3.1.15	Pm_GM000452,K01613,4.1.1.65	Pm_GM000714,K00655,2.3.1.51	Pm_GM000971,K00631,2.3.1.15	Pm_GM001145,K01095,3.1.3.27	Pm_GM001202,K01096,3.1.3.27 3.1.3.81 3.1.3.4 3.6.1.27	Pm_GM001271,K08591,2.3.1.15	Pm_GM001345,K00995,2.7.8.5	Pm_GM001837,K01048,3.1.1.5	Pm_GM001884,K01126,3.1.4.46	Pm_GM001886,K00111,1.1.5.3	Pm_GM001887,K00112,1.1.5.3	Pm_GM001888,K00113,1.1.5.3	Pm_GM001898,K00057,1.1.1.94	Pm_GM001903,K01058,3.1.1.32 3.1.1.4	Pm_GM001982,K00998,2.7.8.8	Pm_GM002224,K00901,2.7.1.107
map00565	Ether lipid metabolism	1	Pm_GM001903,K01058,3.1.1.32 3.1.1.4
map00572	Arabinogalactan biosynthesis - Mycobacterium	1	Pm_GM000002,K02851,2.7.8.33 2.7.8.35
map00590	Arachidonic acid metabolism	1	Pm_GM001903,K01058,3.1.1.32 3.1.1.4
map00591	Linoleic acid metabolism	1	Pm_GM001903,K01058,3.1.1.32 3.1.1.4
map00592	alpha-Linolenic acid metabolism	1	Pm_GM001903,K01058,3.1.1.32 3.1.1.4
map00600	Sphingolipid metabolism	1	Pm_GM000527,K01186,3.2.1.18
map00620	Pyruvate metabolism	32	Pm_GM000076,K01512,3.6.1.7	Pm_GM000393,K01649,2.3.3.13	Pm_GM000472,K07248,1.2.1.22 1.2.1.21	Pm_GM000609,K00244,1.3.5.4	Pm_GM000610,K00245,1.3.5.4	Pm_GM000611,K00246,--	Pm_GM000612,K00247,--	Pm_GM000745,K00029,1.1.1.40	Pm_GM000764,K01679,4.2.1.2	Pm_GM000864,K01595,4.1.1.31	Pm_GM000869,K00024,1.1.1.37	Pm_GM001127,K01573,4.1.1.112	Pm_GM001128,K01571,4.1.1.112	Pm_GM001129,K01572,4.1.1.112	Pm_GM001176,K13788,2.3.1.8	Pm_GM001177,K00925,2.7.2.1	Pm_GM001186,K01895,6.2.1.1	Pm_GM001193,K01069,3.1.2.6	Pm_GM001563,K04072,1.2.1.10 1.1.1.1	Pm_GM001645,K01610,4.1.1.49	Pm_GM001672,K01759,4.4.1.5	Pm_GM001748,K00656,2.3.1.54	Pm_GM001939,K01962,6.4.1.2 2.1.3.15	Pm_GM001943,K00101,1.1.2.3	Pm_GM001958,K01069,3.1.2.6	Pm_GM002018,K00382,1.8.1.4	Pm_GM002019,K00627,2.3.1.12	Pm_GM002020,K00163,1.2.4.1	Pm_GM002053,K01963,6.4.1.2 2.1.3.15	Pm_GM002123,K00873,2.7.1.40	Pm_GM002316,K02160,--	Pm_GM002317,K01961,6.4.1.2 6.3.4.14
map00625	Chloroalkane and chloroalkene degradation	1	Pm_GM001563,K04072,1.2.1.10 1.1.1.1
map00626	Naphthalene degradation	1	Pm_GM001563,K04072,1.2.1.10 1.1.1.1
map00627	Aminobenzoate degradation	2	Pm_GM000076,K01512,3.6.1.7	Pm_GM001181,K03186,2.5.1.129
map00630	Glyoxylate and dicarboxylate metabolism	19	Pm_GM000058,K00123,1.17.1.9	Pm_GM000059,K00123,1.17.1.9	Pm_GM000060,K00124,--	Pm_GM000061,K00127,--	Pm_GM000229,K03781,1.11.1.6	Pm_GM000243,K01625,4.1.2.14 4.1.3.42	Pm_GM000472,K07248,1.2.1.22 1.2.1.21	Pm_GM000606,K01682,4.2.1.3 4.2.1.99	Pm_GM000869,K00024,1.1.1.37	Pm_GM000878,K00018,1.1.1.29	Pm_GM000978,K01915,6.3.1.2	Pm_GM001075,K00600,2.1.2.1	Pm_GM001186,K01895,6.2.1.1	Pm_GM001328,K01433,3.5.1.10	Pm_GM001460,K01625,4.1.2.14 4.1.3.42	Pm_GM001820,K01091,3.1.3.18	Pm_GM001954,K01647,2.3.3.1	Pm_GM001966,K00865,2.7.1.165	Pm_GM002018,K00382,1.8.1.4
map00640	Propanoate metabolism	14	Pm_GM000078,K01734,4.2.3.3	Pm_GM000606,K01682,4.2.1.3 4.2.1.99	Pm_GM000662,K08325,1.1.-.-	Pm_GM001176,K13788,2.3.1.8	Pm_GM001177,K00925,2.7.2.1	Pm_GM001186,K01895,6.2.1.1	Pm_GM001748,K00656,2.3.1.54	Pm_GM001939,K01962,6.4.1.2 2.1.3.15	Pm_GM001949,K01902,6.2.1.5	Pm_GM001950,K01903,6.2.1.5	Pm_GM002018,K00382,1.8.1.4	Pm_GM002053,K01963,6.4.1.2 2.1.3.15	Pm_GM002316,K02160,--	Pm_GM002317,K01961,6.4.1.2 6.3.4.14
map00650	Butanoate metabolism	11	Pm_GM000609,K00244,1.3.5.4	Pm_GM000610,K00245,1.3.5.4	Pm_GM000611,K00246,--	Pm_GM000612,K00247,--	Pm_GM001331,K01652,2.2.1.6	Pm_GM001332,K01653,2.2.1.6	Pm_GM001563,K04072,1.2.1.10 1.1.1.1	Pm_GM001643,K00135,1.2.1.16 1.2.1.79 1.2.1.20	Pm_GM001748,K00656,2.3.1.54	Pm_GM001828,K11258,2.2.1.6	Pm_GM001829,K01652,2.2.1.6
map00660	C5-Branched dibasic acid metabolism	9	Pm_GM000394,K00052,1.1.1.85	Pm_GM000395,K01703,4.2.1.33 4.2.1.35	Pm_GM000396,K01704,4.2.1.33 4.2.1.35	Pm_GM001331,K01652,2.2.1.6	Pm_GM001332,K01653,2.2.1.6	Pm_GM001828,K11258,2.2.1.6	Pm_GM001829,K01652,2.2.1.6	Pm_GM001949,K01902,6.2.1.5	Pm_GM001950,K01903,6.2.1.5
map00670	One carbon pool by folate	11	Pm_GM000217,K11175,2.1.2.2	Pm_GM000345,K00604,2.1.2.9	Pm_GM000416,K01491,1.5.1.5 3.5.4.9	Pm_GM000458,K00287,1.5.1.3	Pm_GM000569,K08289,2.1.2.2	Pm_GM001065,K00297,1.5.1.20	Pm_GM001075,K00600,2.1.2.1	Pm_GM001080,K00602,2.1.2.3 3.5.4.10	Pm_GM001300,K01934,6.3.3.2	Pm_GM001328,K01433,3.5.1.10	Pm_GM001744,K00560,2.1.1.45
map00680	Methane metabolism	21	Pm_GM000058,K00123,1.17.1.9	Pm_GM000059,K00123,1.17.1.9	Pm_GM000060,K00124,--	Pm_GM000061,K00127,--	Pm_GM000247,K01624,4.1.2.13	Pm_GM000864,K01595,4.1.1.31	Pm_GM000869,K00024,1.1.1.37	Pm_GM000878,K00018,1.1.1.29	Pm_GM001075,K00600,2.1.2.1	Pm_GM001176,K13788,2.3.1.8	Pm_GM001177,K00925,2.7.2.1	Pm_GM001186,K01895,6.2.1.1	Pm_GM001232,K01079,3.1.3.3	Pm_GM001247,K00058,1.1.1.95 1.1.1.399	Pm_GM001360,K00831,2.6.1.52	Pm_GM001477,K03841,3.1.3.11	Pm_GM001586,K02446,3.1.3.11	Pm_GM001613,K01834,5.4.2.11	Pm_GM001767,K00850,2.7.1.11	Pm_GM001988,K01624,4.1.2.13	Pm_GM002231,K01689,4.2.1.11
map00710	Carbon fixation in photosynthetic organisms	18	Pm_GM000247,K01624,4.1.2.13	Pm_GM000723,K01803,5.3.1.1	Pm_GM000728,K01808,5.3.1.6	Pm_GM000745,K00029,1.1.1.40	Pm_GM000864,K01595,4.1.1.31	Pm_GM000869,K00024,1.1.1.37	Pm_GM001246,K01807,5.3.1.6	Pm_GM001413,K01783,5.1.3.1	Pm_GM001477,K03841,3.1.3.11	Pm_GM001484,K00134,1.2.1.12	Pm_GM001507,K01803,5.3.1.1	Pm_GM001586,K02446,3.1.3.11	Pm_GM001645,K01610,4.1.1.49	Pm_GM001819,K01783,5.1.3.1	Pm_GM001839,K00615,2.2.1.1	Pm_GM001987,K00927,2.7.2.3	Pm_GM001988,K01624,4.1.2.13	Pm_GM002342,K00615,2.2.1.1
map00720	Carbon fixation pathways in prokaryotes	20	Pm_GM000416,K01491,1.5.1.5 3.5.4.9	Pm_GM000606,K01682,4.2.1.3 4.2.1.99	Pm_GM000609,K00244,1.3.5.4	Pm_GM000610,K00245,1.3.5.4	Pm_GM000611,K00246,--	Pm_GM000612,K00247,--	Pm_GM000764,K01679,4.2.1.2	Pm_GM000864,K01595,4.1.1.31	Pm_GM000869,K00024,1.1.1.37	Pm_GM001065,K00297,1.5.1.20	Pm_GM001176,K13788,2.3.1.8	Pm_GM001177,K00925,2.7.2.1	Pm_GM001186,K01895,6.2.1.1	Pm_GM001805,K00031,1.1.1.42	Pm_GM001939,K01962,6.4.1.2 2.1.3.15	Pm_GM001949,K01902,6.2.1.5	Pm_GM001950,K01903,6.2.1.5	Pm_GM002053,K01963,6.4.1.2 2.1.3.15	Pm_GM002316,K02160,--	Pm_GM002317,K01961,6.4.1.2 6.3.4.14
map00730	Thiamine metabolism	10	Pm_GM000160,K04487,2.8.1.7	Pm_GM000850,K01662,2.2.1.7	Pm_GM000853,K03151,2.8.1.4	Pm_GM001144,K00946,2.7.4.16	Pm_GM001393,K00788,2.5.1.3	Pm_GM001394,K00941,2.7.1.49 2.7.4.7	Pm_GM001395,K00878,2.7.1.50	Pm_GM001397,K03707,3.5.99.2	Pm_GM001947,K00939,2.7.4.3	Pm_GM002024,K06949,3.6.1.- 3.1.3.100
map00740	Riboflavin metabolism	8	Pm_GM000262,K02858,4.1.99.12	Pm_GM001142,K00794,2.5.1.78	Pm_GM001201,K01497,3.5.4.25	Pm_GM001237,K11753,2.7.1.26 2.7.7.2	Pm_GM001276,K20862,3.1.3.102 3.1.3.104	Pm_GM001635,K00484,1.5.1.36	Pm_GM001856,K11752,3.5.4.26 1.1.1.193	Pm_GM002126,K00793,2.5.1.9
map00750	Vitamin B6 metabolism	6	Pm_GM000697,K01733,4.2.3.1	Pm_GM000733,K00097,1.1.1.262	Pm_GM001360,K00831,2.6.1.52	Pm_GM001941,K00868,2.7.1.35	Pm_GM002077,K08681,4.3.3.6	Pm_GM002078,K06215,4.3.3.6
map00760	Nicotinate and nicotinamide metabolism	14	Pm_GM000140,K00858,2.7.1.23	Pm_GM000210,K01239,3.2.2.1	Pm_GM000264,K06211,2.7.7.1 2.7.1.22	Pm_GM000526,K03462,2.4.2.12	Pm_GM000959,K11751,3.1.3.5 3.6.1.45	Pm_GM001419,K04765,3.6.1.9	Pm_GM001425,K03784,2.4.2.1	Pm_GM001643,K00135,1.2.1.16 1.2.1.79 1.2.1.20	Pm_GM001649,K20881,3.1.3.5	Pm_GM001779,K08723,3.1.3.5	Pm_GM001792,K03426,3.6.1.22	Pm_GM001811,K03787,3.1.3.5	Pm_GM001859,K00325,1.6.1.2	Pm_GM001860,K00324,1.6.1.2
map00770	Pantothenate and CoA biosynthesis	13	Pm_GM000696,K06133,2.7.8.-	Pm_GM000886,K00826,2.6.1.42	Pm_GM001000,K13038,4.1.1.36 6.3.2.5	Pm_GM001331,K01652,2.2.1.6	Pm_GM001332,K01653,2.2.1.6	Pm_GM001418,K00053,1.1.1.86	Pm_GM001419,K04765,3.6.1.9	Pm_GM001499,K00954,2.7.7.3	Pm_GM001826,K01687,4.2.1.9	Pm_GM001828,K11258,2.2.1.6	Pm_GM001829,K01652,2.2.1.6	Pm_GM002351,K00859,2.7.1.24	Pm_GM002376,K00867,2.7.1.33
map00780	Biotin metabolism	12	Pm_GM000094,K01012,2.8.1.6	Pm_GM000135,K00647,2.3.1.41	Pm_GM000363,K02372,4.2.1.59	Pm_GM000434,K00059,1.1.1.100	Pm_GM000447,K01935,6.3.3.3	Pm_GM000448,K02169,2.1.1.197	Pm_GM000449,K09789,3.1.1.85	Pm_GM000450,K00652,2.3.1.47	Pm_GM000451,K00833,2.6.1.62	Pm_GM000629,K00208,1.3.1.9 1.3.1.10	Pm_GM002137,K01935,6.3.3.3	Pm_GM002371,K03524,6.3.4.15
map00785	Lipoic acid metabolism	2	Pm_GM000419,K03644,2.8.1.8	Pm_GM000420,K03801,2.3.1.181
map00790	Folate biosynthesis	21	Pm_GM000030,K00796,2.5.1.15	Pm_GM000189,K03752,2.7.7.77	Pm_GM000458,K00287,1.5.1.3	Pm_GM000624,K06920,6.3.4.20	Pm_GM000625,K01737,4.2.3.12 4.1.2.50	Pm_GM000626,K10026,4.3.99.3	Pm_GM000757,K03831,2.7.7.75	Pm_GM001183,K03750,2.10.1.1	Pm_GM001185,K01495,3.5.4.16	Pm_GM001201,K01497,3.5.4.25	Pm_GM001272,K01633,4.1.2.25 5.1.99.8 1.13.11.81	Pm_GM001336,K00950,2.7.6.3	Pm_GM001569,K01664,2.6.1.85	Pm_GM001570,K01665,2.6.1.85	Pm_GM001571,K02619,4.1.3.38	Pm_GM001678,K08310,3.6.1.67	Pm_GM002004,K06879,1.7.1.13	Pm_GM002054,K11754,6.3.2.12 6.3.2.17	Pm_GM002063,K03639,4.1.99.22	Pm_GM002064,K03637,4.6.1.17	Pm_GM002066,K03635,2.8.1.12
map00860	Porphyrin and chlorophyll metabolism	11	Pm_GM000003,K01845,5.4.3.8	Pm_GM000174,K02496,2.1.1.107	Pm_GM000175,K01719,4.2.1.75	Pm_GM000176,K01749,2.5.1.61	Pm_GM000797,K01772,4.99.1.1 4.99.1.9	Pm_GM001194,K02492,1.2.1.70	Pm_GM001267,K01698,4.2.1.24	Pm_GM001541,K02495,1.3.98.3	Pm_GM001603,K00230,1.3.5.3	Pm_GM001793,K01599,4.1.1.37	Pm_GM002365,K01885,6.1.1.17
map00900	Terpenoid backbone biosynthesis	10	Pm_GM000128,K02523,2.5.1.90	Pm_GM000369,K00806,2.5.1.31	Pm_GM000370,K00099,1.1.1.267	Pm_GM000751,K03526,1.17.7.1 1.17.7.3	Pm_GM000850,K01662,2.2.1.7	Pm_GM000851,K00795,2.5.1.1 2.5.1.10	Pm_GM001055,K00919,2.7.1.148	Pm_GM001240,K03527,1.17.7.4	Pm_GM001807,K00991,2.7.7.60	Pm_GM001808,K01770,4.6.1.12
map00908	Zeatin biosynthesis	1	Pm_GM002029,K00791,2.5.1.75
map00910	Nitrogen metabolism	8	Pm_GM000220,K03385,1.7.2.2	Pm_GM000305,K02568,--	Pm_GM000308,K02567,1.7.99.-	Pm_GM000445,K01674,4.2.1.1	Pm_GM000446,K01674,4.2.1.1	Pm_GM000895,K01673,4.2.1.1	Pm_GM000978,K01915,6.3.1.2	Pm_GM001879,K00262,1.4.1.4
map00920	Sulfur metabolism	12	Pm_GM001157,K08357,--	Pm_GM001158,K08357,--	Pm_GM001268,K01738,2.5.1.47	Pm_GM001335,K00641,2.3.1.31 2.3.1.46	Pm_GM001552,K07308,--	Pm_GM001553,K07307,--	Pm_GM001554,K07306,1.8.5.3	Pm_GM001583,K17218,1.8.5.4	Pm_GM001652,K01082,3.1.3.7	Pm_GM001892,K02439,2.8.1.1	Pm_GM001899,K00640,2.3.1.30	Pm_GM002180,K01739,2.5.1.48
map00930	Caprolactam degradation	1	Pm_GM001381,K01053,3.1.1.17
map00940	Phenylpropanoid biosynthesis	1	Pm_GM001181,K03186,2.5.1.129
map00950	Isoquinoline alkaloid biosynthesis	1	Pm_GM002067,K00813,2.6.1.1
map00960	Tropane, piperidine and pyridine alkaloid biosynthesis	3	Pm_GM000951,K00817,2.6.1.9	Pm_GM001359,K00817,2.6.1.9	Pm_GM002067,K00813,2.6.1.1
map00966	Glucosinolate biosynthesis	1	Pm_GM000395,K01703,4.2.1.33 4.2.1.35
map00970	Aminoacyl-tRNA biosynthesis	24	Pm_GM000209,K01042,2.9.1.1	Pm_GM000244,K01881,6.1.1.15	Pm_GM000345,K00604,2.1.2.9	Pm_GM000621,K04567,6.1.1.6	Pm_GM000750,K01892,6.1.1.21	Pm_GM000769,K01873,6.1.1.9	Pm_GM000815,K01866,6.1.1.1	Pm_GM000845,K01886,6.1.1.18	Pm_GM000870,K01887,6.1.1.19	Pm_GM001042,K01875,6.1.1.11	Pm_GM001238,K01870,6.1.1.5	Pm_GM001421,K01872,6.1.1.7	Pm_GM001462,K01883,6.1.1.16	Pm_GM001676,K01876,6.1.1.12	Pm_GM001721,K01878,6.1.1.14	Pm_GM001725,K01879,6.1.1.14	Pm_GM001821,K01867,6.1.1.2	Pm_GM001928,K01868,6.1.1.3	Pm_GM002057,K01889,6.1.1.20	Pm_GM002059,K01890,6.1.1.20	Pm_GM002095,K01869,6.1.1.4	Pm_GM002135,K01893,6.1.1.22	Pm_GM002325,K01874,6.1.1.10	Pm_GM002365,K01885,6.1.1.17
map00980	Metabolism of xenobiotics by cytochrome P450	1	Pm_GM001655,K00799,2.5.1.18
map00982	Drug metabolism - cytochrome P450	1	Pm_GM001655,K00799,2.5.1.18
map00983	Drug metabolism - other enzymes	10	Pm_GM000332,K00757,2.4.2.3	Pm_GM000543,K00940,2.7.4.6	Pm_GM000691,K00760,2.4.2.8	Pm_GM000999,K01520,3.6.1.23	Pm_GM001041,K01489,3.5.4.5	Pm_GM001440,K00876,2.7.1.48	Pm_GM001655,K00799,2.5.1.18	Pm_GM002336,K00857,2.7.1.21	Pm_GM002372,K00088,1.1.1.205	Pm_GM002374,K01951,6.3.5.2
map00999	Biosynthesis of secondary metabolites - unclassified	2	Pm_GM000433,K02078,--	Pm_GM000563,K18654,3.1.3.92
map01040	Biosynthesis of unsaturated fatty acids	3	Pm_GM000145,K10806,3.1.2.-	Pm_GM000434,K00059,1.1.1.100	Pm_GM000890,K10805,3.1.2.-
map01051	Biosynthesis of ansamycins	2	Pm_GM001839,K00615,2.2.1.1	Pm_GM002342,K00615,2.2.1.1
map01053	Biosynthesis of siderophore group nonribosomal peptides	1	Pm_GM001865,K02552,5.4.4.2
map01055	Biosynthesis of vancomycin group antibiotics	1	Pm_GM000545,K01710,4.2.1.46
map01100	Metabolic pathways	437	Pm_GM000002,K02851,2.7.8.33 2.7.8.35	Pm_GM000003,K01845,5.4.3.8	Pm_GM000029,K03431,5.4.2.10	Pm_GM000030,K00796,2.5.1.15	Pm_GM000050,K00549,2.1.1.14	Pm_GM000052,K01810,5.3.1.9	Pm_GM000054,K01775,5.1.1.1	Pm_GM000058,K00123,1.17.1.9	Pm_GM000059,K00123,1.17.1.9	Pm_GM000060,K00124,--	Pm_GM000061,K00127,--	Pm_GM000066,K00558,2.1.1.37	Pm_GM000094,K01012,2.8.1.6	Pm_GM000103,K13747,4.1.1.96	Pm_GM000110,K02343,2.7.7.7	Pm_GM000111,K00759,2.4.2.7	Pm_GM000112,K02560,2.3.1.243	Pm_GM000115,K01736,4.2.3.5	Pm_GM000117,K01911,6.2.1.26	Pm_GM000130,K00821,2.6.1.11 2.6.1.17	Pm_GM000135,K00647,2.3.1.41	Pm_GM000140,K00858,2.7.1.23	Pm_GM000160,K04487,2.8.1.7	Pm_GM000163,K01092,3.1.3.25	Pm_GM000174,K02496,2.1.1.107	Pm_GM000175,K01719,4.2.1.75	Pm_GM000176,K01749,2.5.1.61	Pm_GM000182,K04042,2.7.7.23 2.3.1.157	Pm_GM000189,K03752,2.7.7.77	Pm_GM000191,K02768,2.7.1.202	Pm_GM000194,K02769,2.7.1.202	Pm_GM000210,K01239,3.2.2.1	Pm_GM000216,K00761,2.4.2.9	Pm_GM000217,K11175,2.1.2.2	Pm_GM000218,K01933,6.3.3.1	Pm_GM000230,K02337,2.7.7.7	Pm_GM000232,K01752,4.3.1.17	Pm_GM000240,K01812,5.3.1.12	Pm_GM000241,K00874,2.7.1.45	Pm_GM000243,K01625,4.1.2.14 4.1.3.42	Pm_GM000245,K00854,2.7.1.17	Pm_GM000247,K01624,4.1.2.13	Pm_GM000249,K00847,2.7.1.4	Pm_GM000257,K01480,3.5.3.11	Pm_GM000258,K01585,4.1.1.19	Pm_GM000260,K09471,1.4.3.-	Pm_GM000262,K02858,4.1.99.12
map01110	Biosynthesis of secondary metabolites	214	Pm_GM000003,K01845,5.4.3.8	Pm_GM000050,K00549,2.1.1.14	Pm_GM000052,K01810,5.3.1.9	Pm_GM000115,K01736,4.2.3.5	Pm_GM000117,K01911,6.2.1.26	Pm_GM000128,K02523,2.5.1.90	Pm_GM000130,K00821,2.6.1.11 2.6.1.17	Pm_GM000174,K02496,2.1.1.107	Pm_GM000175,K01719,4.2.1.75	Pm_GM000176,K01749,2.5.1.61	Pm_GM000217,K11175,2.1.2.2	Pm_GM000218,K01933,6.3.3.1	Pm_GM000229,K03781,1.11.1.6	Pm_GM000232,K01752,4.3.1.17	Pm_GM000247,K01624,4.1.2.13	Pm_GM000262,K02858,4.1.99.12	Pm_GM000300,K00616,2.2.1.2	Pm_GM000330,K01914,6.3.1.1	Pm_GM000368,K00981,2.7.7.41	Pm_GM000369,K00806,2.5.1.31	Pm_GM000370,K00099,1.1.1.267	Pm_GM000393,K01649,2.3.3.13	Pm_GM000394,K00052,1.1.1.85	Pm_GM000395,K01703,4.2.1.33 4.2.1.35	Pm_GM000396,K01704,4.2.1.33 4.2.1.35	Pm_GM000437,K03621,2.3.1.15	Pm_GM000452,K01613,4.1.1.65	Pm_GM000529,K03184,1.14.99.60	Pm_GM000542,K00789,2.5.1.6	Pm_GM000543,K00940,2.7.4.6	Pm_GM000549,K01785,5.1.3.3	Pm_GM000567,K01714,4.3.3.7	Pm_GM000569,K08289,2.1.2.2	Pm_GM000590,K01840,5.4.2.8	Pm_GM000600,K01952,6.3.5.3	Pm_GM000606,K01682,4.2.1.3 4.2.1.99	Pm_GM000609,K00244,1.3.5.4	Pm_GM000610,K00245,1.3.5.4	Pm_GM000611,K00246,--	Pm_GM000612,K00247,--	Pm_GM000661,K14170,5.4.99.5 4.2.1.51	Pm_GM000691,K00760,2.4.2.8	Pm_GM000697,K01733,4.2.3.1	Pm_GM000698,K00872,2.7.1.39	Pm_GM000699,K12524,2.7.2.4 1.1.1.3	Pm_GM000714,K00655,2.3.1.51	Pm_GM000722,K00616,2.2.1.2
map01120	Microbial metabolism in diverse environments	125	Pm_GM000003,K01845,5.4.3.8	Pm_GM000052,K01810,5.3.1.9	Pm_GM000058,K00123,1.17.1.9	Pm_GM000059,K00123,1.17.1.9	Pm_GM000060,K00124,--	Pm_GM000061,K00127,--	Pm_GM000076,K01512,3.6.1.7	Pm_GM000078,K01734,4.2.3.3	Pm_GM000130,K00821,2.6.1.11 2.6.1.17	Pm_GM000174,K02496,2.1.1.107	Pm_GM000175,K01719,4.2.1.75	Pm_GM000176,K01749,2.5.1.61	Pm_GM000191,K02768,2.7.1.202	Pm_GM000194,K02769,2.7.1.202	Pm_GM000220,K03385,1.7.2.2	Pm_GM000241,K00874,2.7.1.45	Pm_GM000243,K01625,4.1.2.14 4.1.3.42	Pm_GM000247,K01624,4.1.2.13	Pm_GM000300,K00616,2.2.1.2	Pm_GM000305,K02568,--	Pm_GM000308,K02567,1.7.99.-	Pm_GM000416,K01491,1.5.1.5 3.5.4.9	Pm_GM000465,K01818,5.3.1.25 5.3.1.3	Pm_GM000466,K00879,2.7.1.51	Pm_GM000468,K01628,4.1.2.17	Pm_GM000472,K07248,1.2.1.22 1.2.1.21	Pm_GM000537,K01439,3.5.1.18	Pm_GM000549,K01785,5.1.3.3	Pm_GM000567,K01714,4.3.3.7	Pm_GM000606,K01682,4.2.1.3 4.2.1.99	Pm_GM000609,K00244,1.3.5.4	Pm_GM000610,K00245,1.3.5.4	Pm_GM000611,K00246,--	Pm_GM000612,K00247,--	Pm_GM000697,K01733,4.2.3.1	Pm_GM000698,K00872,2.7.1.39	Pm_GM000699,K12524,2.7.2.4 1.1.1.3	Pm_GM000722,K00616,2.2.1.2	Pm_GM000723,K01803,5.3.1.1	Pm_GM000728,K01808,5.3.1.6	Pm_GM000745,K00029,1.1.1.40	Pm_GM000764,K01679,4.2.1.2	Pm_GM000794,K00851,2.7.1.12	Pm_GM000864,K01595,4.1.1.31	Pm_GM000869,K00024,1.1.1.37	Pm_GM000878,K00018,1.1.1.29	Pm_GM000924,K03476,3.1.1.-
map01130	Biosynthesis of antibiotics	148	Pm_GM000029,K03431,5.4.2.10	Pm_GM000052,K01810,5.3.1.9	Pm_GM000115,K01736,4.2.3.5	Pm_GM000130,K00821,2.6.1.11 2.6.1.17	Pm_GM000182,K04042,2.7.7.23 2.3.1.157	Pm_GM000217,K11175,2.1.2.2	Pm_GM000218,K01933,6.3.3.1	Pm_GM000229,K03781,1.11.1.6	Pm_GM000232,K01752,4.3.1.17	Pm_GM000247,K01624,4.1.2.13	Pm_GM000300,K00616,2.2.1.2	Pm_GM000370,K00099,1.1.1.267	Pm_GM000433,K02078,--	Pm_GM000434,K00059,1.1.1.100	Pm_GM000435,K00645,2.3.1.39	Pm_GM000455,K00931,2.7.2.11	Pm_GM000543,K00940,2.7.4.6	Pm_GM000545,K01710,4.2.1.46	Pm_GM000549,K01785,5.1.3.3	Pm_GM000567,K01714,4.3.3.7	Pm_GM000569,K08289,2.1.2.2	Pm_GM000590,K01840,5.4.2.8	Pm_GM000600,K01952,6.3.5.3	Pm_GM000606,K01682,4.2.1.3 4.2.1.99	Pm_GM000609,K00244,1.3.5.4	Pm_GM000610,K00245,1.3.5.4	Pm_GM000611,K00246,--	Pm_GM000612,K00247,--	Pm_GM000629,K00208,1.3.1.9 1.3.1.10	Pm_GM000661,K14170,5.4.99.5 4.2.1.51	Pm_GM000699,K12524,2.7.2.4 1.1.1.3	Pm_GM000722,K00616,2.2.1.2	Pm_GM000723,K01803,5.3.1.1	Pm_GM000728,K01808,5.3.1.6	Pm_GM000751,K03526,1.17.7.1 1.17.7.3	Pm_GM000764,K01679,4.2.1.2	Pm_GM000772,K01923,6.3.2.6	Pm_GM000774,K01940,6.3.4.5	Pm_GM000779,K00611,2.1.3.3	Pm_GM000781,K01581,4.1.1.17	Pm_GM000794,K00851,2.7.1.12	Pm_GM000850,K01662,2.2.1.7	Pm_GM000851,K00795,2.5.1.1 2.5.1.10	Pm_GM000869,K00024,1.1.1.37	Pm_GM000878,K00018,1.1.1.29	Pm_GM000882,K01626,2.5.1.54	Pm_GM000886,K00826,2.6.1.42
map01200	Carbon metabolism	72	Pm_GM000052,K01810,5.3.1.9	Pm_GM000058,K00123,1.17.1.9	Pm_GM000059,K00123,1.17.1.9	Pm_GM000060,K00124,--	Pm_GM000061,K00127,--	Pm_GM000229,K03781,1.11.1.6	Pm_GM000232,K01752,4.3.1.17	Pm_GM000241,K00874,2.7.1.45	Pm_GM000243,K01625,4.1.2.14 4.1.3.42	Pm_GM000247,K01624,4.1.2.13	Pm_GM000300,K00616,2.2.1.2	Pm_GM000416,K01491,1.5.1.5 3.5.4.9	Pm_GM000606,K01682,4.2.1.3 4.2.1.99	Pm_GM000609,K00244,1.3.5.4	Pm_GM000610,K00245,1.3.5.4	Pm_GM000611,K00246,--	Pm_GM000612,K00247,--	Pm_GM000722,K00616,2.2.1.2	Pm_GM000723,K01803,5.3.1.1	Pm_GM000728,K01808,5.3.1.6	Pm_GM000745,K00029,1.1.1.40	Pm_GM000764,K01679,4.2.1.2	Pm_GM000794,K00851,2.7.1.12	Pm_GM000864,K01595,4.1.1.31	Pm_GM000869,K00024,1.1.1.37	Pm_GM000878,K00018,1.1.1.29	Pm_GM001056,K00948,2.7.6.1	Pm_GM001065,K00297,1.5.1.20	Pm_GM001075,K00600,2.1.2.1	Pm_GM001176,K13788,2.3.1.8	Pm_GM001177,K00925,2.7.2.1	Pm_GM001186,K01895,6.2.1.1	Pm_GM001232,K01079,3.1.3.3	Pm_GM001246,K01807,5.3.1.6	Pm_GM001247,K00058,1.1.1.95 1.1.1.399	Pm_GM001268,K01738,2.5.1.47	Pm_GM001360,K00831,2.6.1.52	Pm_GM001381,K01053,3.1.1.17	Pm_GM001413,K01783,5.1.3.1	Pm_GM001460,K01625,4.1.2.14 4.1.3.42	Pm_GM001477,K03841,3.1.3.11	Pm_GM001484,K00134,1.2.1.12	Pm_GM001507,K01803,5.3.1.1	Pm_GM001586,K02446,3.1.3.11	Pm_GM001613,K01834,5.4.2.11	Pm_GM001645,K01610,4.1.1.49	Pm_GM001653,K00036,1.1.1.49 1.1.1.363
map01210	2-Oxocarboxylic acid metabolism	22	Pm_GM000130,K00821,2.6.1.11 2.6.1.17	Pm_GM000393,K01649,2.3.3.13	Pm_GM000394,K00052,1.1.1.85	Pm_GM000395,K01703,4.2.1.33 4.2.1.35	Pm_GM000396,K01704,4.2.1.33 4.2.1.35	Pm_GM000606,K01682,4.2.1.3 4.2.1.99	Pm_GM000886,K00826,2.6.1.42	Pm_GM001331,K01652,2.2.1.6	Pm_GM001332,K01653,2.2.1.6	Pm_GM001418,K00053,1.1.1.86	Pm_GM001471,K00928,2.7.2.4	Pm_GM001805,K00031,1.1.1.42	Pm_GM001826,K01687,4.2.1.9	Pm_GM001828,K11258,2.2.1.6	Pm_GM001829,K01652,2.2.1.6	Pm_GM001838,K00133,1.2.1.11	Pm_GM001866,K14260,2.6.1.66 2.6.1.2	Pm_GM001954,K01647,2.3.3.1	Pm_GM002067,K00813,2.6.1.1	Pm_GM002361,K00930,2.7.2.8	Pm_GM002362,K00145,1.2.1.38	Pm_GM002363,K01438,3.5.1.16
map01212	Fatty acid metabolism	13	Pm_GM000135,K00647,2.3.1.41	Pm_GM000363,K02372,4.2.1.59	Pm_GM000434,K00059,1.1.1.100	Pm_GM000435,K00645,2.3.1.39	Pm_GM000436,K00648,2.3.1.180	Pm_GM000629,K00208,1.3.1.9 1.3.1.10	Pm_GM001174,K01897,6.2.1.3	Pm_GM001482,K01897,6.2.1.3	Pm_GM001939,K01962,6.4.1.2 2.1.3.15	Pm_GM002012,K01716,4.2.1.59 5.3.3.14	Pm_GM002053,K01963,6.4.1.2 2.1.3.15	Pm_GM002316,K02160,--	Pm_GM002317,K01961,6.4.1.2 6.3.4.14
map01220	Degradation of aromatic compounds	7	Pm_GM001181,K03186,2.5.1.129	Pm_GM001381,K01053,3.1.1.17	Pm_GM001563,K04072,1.2.1.10 1.1.1.1	Pm_GM001635,K00484,1.5.1.36	Pm_GM001636,K00483,1.14.14.9	Pm_GM001639,K00455,1.13.11.15	Pm_GM001640,K01826,5.3.3.10
map01230	Biosynthesis of amino acids	98	Pm_GM000050,K00549,2.1.1.14	Pm_GM000115,K01736,4.2.3.5	Pm_GM000130,K00821,2.6.1.11 2.6.1.17	Pm_GM000232,K01752,4.3.1.17	Pm_GM000247,K01624,4.1.2.13	Pm_GM000300,K00616,2.2.1.2	Pm_GM000330,K01914,6.3.1.1	Pm_GM000393,K01649,2.3.3.13	Pm_GM000394,K00052,1.1.1.85	Pm_GM000395,K01703,4.2.1.33 4.2.1.35	Pm_GM000396,K01704,4.2.1.33 4.2.1.35	Pm_GM000455,K00931,2.7.2.11	Pm_GM000537,K01439,3.5.1.18	Pm_GM000542,K00789,2.5.1.6	Pm_GM000567,K01714,4.3.3.7	Pm_GM000570,K07173,4.4.1.21	Pm_GM000606,K01682,4.2.1.3 4.2.1.99	Pm_GM000616,K01243,3.2.2.9	Pm_GM000661,K14170,5.4.99.5 4.2.1.51	Pm_GM000697,K01733,4.2.3.1	Pm_GM000698,K00872,2.7.1.39	Pm_GM000699,K12524,2.7.2.4 1.1.1.3	Pm_GM000722,K00616,2.2.1.2	Pm_GM000723,K01803,5.3.1.1	Pm_GM000728,K01808,5.3.1.6	Pm_GM000774,K01940,6.3.4.5	Pm_GM000779,K00611,2.1.3.3	Pm_GM000792,K01760,4.4.1.13	Pm_GM000882,K01626,2.5.1.54	Pm_GM000886,K00826,2.6.1.42	Pm_GM000897,K01695,4.2.1.20	Pm_GM000898,K01696,4.2.1.20	Pm_GM000900,K13498,4.1.1.48 5.3.1.24	Pm_GM000901,K00766,2.4.2.18	Pm_GM000903,K01658,4.1.3.27	Pm_GM000904,K01657,4.1.3.27	Pm_GM000943,K11755,3.6.1.31 3.5.4.19	Pm_GM000946,K02500,4.3.2.10	Pm_GM000947,K01814,5.3.1.16	Pm_GM000948,K02501,4.3.2.10	Pm_GM000950,K01089,4.2.1.19 3.1.3.15	Pm_GM000951,K00817,2.6.1.9	Pm_GM000953,K00013,1.1.1.23	Pm_GM000957,K00765,2.4.2.17	Pm_GM000978,K01915,6.3.1.2	Pm_GM001056,K00948,2.7.6.1	Pm_GM001075,K00600,2.1.2.1
map01501	beta-Lactam resistance	13	Pm_GM000426,K05515,3.4.16.4	Pm_GM000440,K15580,--	Pm_GM000441,K15581,--	Pm_GM000442,K15582,--	Pm_GM000443,K15583,--	Pm_GM000444,K10823,--	Pm_GM000675,K03587,3.4.16.4	Pm_GM001017,K18136,--	Pm_GM001018,K03585,--	Pm_GM001020,K18138,--	Pm_GM001752,K01207,3.2.1.52	Pm_GM001946,K08218,--	Pm_GM002080,K05366,2.4.1.129 3.4.16.4
map01502	Vancomycin resistance	5	Pm_GM000054,K01775,5.1.1.1	Pm_GM000667,K01921,6.3.2.4	Pm_GM000669,K02563,2.4.1.227	Pm_GM000672,K01000,2.7.8.13	Pm_GM000673,K01929,6.3.2.10
map01503	Cationic antimicrobial peptide (CAMP) resistance	14	Pm_GM000187,K03673,--	Pm_GM000362,K00677,2.3.1.129	Pm_GM000557,K03760,2.7.8.43	Pm_GM000617,K03673,--	Pm_GM001018,K03585,--	Pm_GM001020,K18138,--	Pm_GM001785,K07662,--	Pm_GM001786,K07640,2.7.13.3	Pm_GM002027,K01448,3.5.1.28	Pm_GM002146,K19230,--	Pm_GM002147,K19229,--	Pm_GM002148,K19228,--	Pm_GM002149,K19227,--	Pm_GM002150,K19226,--
map01523	Antifolate resistance	5	Pm_GM000458,K00287,1.5.1.3	Pm_GM001065,K00297,1.5.1.20	Pm_GM001075,K00600,2.1.2.1	Pm_GM001080,K00602,2.1.2.3 3.5.4.10	Pm_GM001744,K00560,2.1.1.45
map01524	Platinum drug resistance	2	Pm_GM000459,K17686,3.6.3.54	Pm_GM001655,K00799,2.5.1.18
map02010	ABC transporters	120	Pm_GM000033,K02040,--	Pm_GM000034,K02037,--	Pm_GM000035,K02038,--	Pm_GM000036,K02036,7.3.2.1	Pm_GM000072,K11604,--	Pm_GM000073,K11607,--	Pm_GM000074,K11605,--	Pm_GM000075,K11606,--	Pm_GM000095,K02062,--	Pm_GM000096,K02063,--	Pm_GM000097,K02064,--	Pm_GM000251,K10439,--	Pm_GM000252,K10440,--	Pm_GM000253,K10441,3.6.3.17	Pm_GM000261,K11069,--	Pm_GM000440,K15580,--	Pm_GM000441,K15581,--	Pm_GM000442,K15582,--	Pm_GM000443,K15583,--	Pm_GM000444,K10823,--	Pm_GM000469,K10441,3.6.3.17	Pm_GM000470,K10440,--	Pm_GM000471,K10439,--	Pm_GM000523,K05685,3.6.3.-	Pm_GM000553,K10540,--	Pm_GM000554,K10542,3.6.3.17	Pm_GM000555,K10541,--	Pm_GM000588,K02471,--	Pm_GM000594,K02016,--	Pm_GM000595,K02015,--	Pm_GM000596,K02013,3.6.3.34	Pm_GM000607,K02012,--	Pm_GM000613,K11720,--	Pm_GM000614,K07091,--	Pm_GM000633,K07122,--	Pm_GM000634,K07323,--	Pm_GM000635,K02067,--	Pm_GM000636,K02066,--	Pm_GM000637,K02065,--	Pm_GM000640,K06861,3.6.3.-	Pm_GM000655,K06726,5.4.99.62	Pm_GM000656,K10441,3.6.3.17	Pm_GM000657,K10440,--	Pm_GM000658,K10439,--	Pm_GM000681,K02016,--	Pm_GM000682,K02015,--	Pm_GM000683,K02015,--
map02020	Two-component system	34	Pm_GM000005,K00990,2.7.7.59	Pm_GM000033,K02040,--	Pm_GM000037,K07657,--	Pm_GM000039,K07636,2.7.13.3	Pm_GM000166,K07648,2.7.13.3	Pm_GM000178,K07685,--	Pm_GM000195,K03533,--	Pm_GM000196,K07811,1.7.2.3	Pm_GM000197,K03532,--	Pm_GM000311,K07674,2.7.13.3	Pm_GM000432,K07792,--	Pm_GM000609,K00244,1.3.5.4	Pm_GM000610,K00245,1.3.5.4	Pm_GM000611,K00246,--	Pm_GM000612,K00247,--	Pm_GM000756,K04751,--	Pm_GM000978,K01915,6.3.1.2	Pm_GM000992,K02313,--	Pm_GM000996,K10914,--	Pm_GM001084,K07773,--	Pm_GM001088,K07645,2.7.13.3	Pm_GM001089,K07666,--	Pm_GM001157,K08357,--	Pm_GM001158,K08357,--	Pm_GM001422,K03563,--	Pm_GM001567,K08476,--	Pm_GM001685,K00425,1.10.3.14	Pm_GM001686,K00426,1.10.3.14	Pm_GM001785,K07662,--	Pm_GM001786,K07640,2.7.13.3	Pm_GM001894,K07792,--	Pm_GM001955,K11688,--	Pm_GM001956,K11689,--	Pm_GM001957,K11690,--
map02024	Quorum sensing	42	Pm_GM000272,K03076,--	Pm_GM000367,K11749,3.4.24.-	Pm_GM000440,K15580,--	Pm_GM000441,K15581,--	Pm_GM000442,K15582,--	Pm_GM000443,K15583,--	Pm_GM000444,K10823,--	Pm_GM000461,K09936,--	Pm_GM000570,K07173,4.4.1.21	Pm_GM000602,K03075,--	Pm_GM000882,K01626,2.5.1.54	Pm_GM000903,K01658,4.1.3.27	Pm_GM000904,K01657,4.1.3.27	Pm_GM000970,K03106,3.6.5.4	Pm_GM000988,K03217,--	Pm_GM000996,K10914,--	Pm_GM001072,K03210,--	Pm_GM001088,K07645,2.7.13.3	Pm_GM001089,K07666,--	Pm_GM001174,K01897,6.2.1.3	Pm_GM001200,K02035,--	Pm_GM001201,K01497,3.5.4.25	Pm_GM001215,K01626,2.5.1.54	Pm_GM001405,K11216,2.7.1.189	Pm_GM001406,K11531,--	Pm_GM001407,K10558,--	Pm_GM001408,K10556,--	Pm_GM001409,K10557,--	Pm_GM001410,K10555,--	Pm_GM001411,K08321,2.3.1.245	Pm_GM001412,K11530,5.3.1.32	Pm_GM001482,K01897,6.2.1.3	Pm_GM001632,K03110,--	Pm_GM001760,K03100,3.4.21.89	Pm_GM001832,K02055,--	Pm_GM001833,K02053,--	Pm_GM001834,K02054,--	Pm_GM001856,K11752,3.5.4.26 1.1.1.193	Pm_GM001896,K03071,--	Pm_GM001962,K03073,--	Pm_GM002030,K03666,--	Pm_GM002090,K03070,--
map02025	Biofilm formation - Pseudomonas aeruginosa	5	Pm_GM000534,K03651,3.1.4.53	Pm_GM000903,K01658,4.1.3.27	Pm_GM000904,K01657,4.1.3.27	Pm_GM000996,K10914,--	Pm_GM001422,K03563,--
map02026	Biofilm formation - Escherichia coli	15	Pm_GM000166,K07648,2.7.13.3	Pm_GM000177,K05851,4.6.1.1	Pm_GM000477,K04761,--	Pm_GM000570,K07173,4.4.1.21	Pm_GM000808,K01991,--	Pm_GM000861,K00975,2.7.7.27	Pm_GM000862,K00703,2.4.1.21	Pm_GM000863,K00688,2.4.1.1	Pm_GM000887,K03566,--	Pm_GM000996,K10914,--	Pm_GM001084,K07773,--	Pm_GM001338,K06204,--	Pm_GM001406,K11531,--	Pm_GM001422,K03563,--	Pm_GM002021,K02777,2.7.1.-
map02030	Bacterial chemotaxis	8	Pm_GM000251,K10439,--	Pm_GM000471,K10439,--	Pm_GM000553,K10540,--	Pm_GM000658,K10439,--	Pm_GM001064,K12368,--	Pm_GM001382,K10439,--	Pm_GM001521,K10439,--	Pm_GM001929,K12368,--
map02060	Phosphotransferase system (PTS)	18	Pm_GM000191,K02768,2.7.1.202	Pm_GM000194,K02769,2.7.1.202	Pm_GM000327,K11191,2.7.1.192	Pm_GM000385,K02783,--	Pm_GM000386,K02782,2.7.1.198	Pm_GM000387,K02781,2.7.1.198	Pm_GM000577,K02798,2.7.1.197	Pm_GM000641,K02806,2.7.1.-	Pm_GM000740,K02818,2.7.1.201	Pm_GM001324,K02803,2.7.1.193	Pm_GM001363,K02793,2.7.1.191	Pm_GM001364,K02795,--	Pm_GM001365,K02796,--	Pm_GM001557,K02778,2.7.1.199	Pm_GM001972,K02809,2.7.1.211	Pm_GM002021,K02777,2.7.1.-	Pm_GM002022,K08483,2.7.3.9	Pm_GM002023,K02784,--
map03008	Ribosome biogenesis in eukaryotes	2	Pm_GM001759,K03685,3.1.26.3	Pm_GM002025,K13288,3.1.-.-
map03010	Ribosome	56	Pm_GM000126,K02899,--	Pm_GM000127,K02888,--	Pm_GM000266,K02879,--	Pm_GM000268,K02986,--	Pm_GM000269,K02948,--	Pm_GM000270,K02952,--	Pm_GM000271,K02919,--	Pm_GM000273,K02876,--	Pm_GM000274,K02907,--	Pm_GM000275,K02988,--	Pm_GM000276,K02881,--	Pm_GM000277,K02933,--	Pm_GM000278,K02994,--	Pm_GM000279,K02954,--	Pm_GM000280,K02931,--	Pm_GM000281,K02895,--	Pm_GM000282,K02874,--	Pm_GM000283,K02961,--	Pm_GM000284,K02904,--	Pm_GM000285,K02878,--	Pm_GM000286,K02982,--	Pm_GM000287,K02890,--	Pm_GM000288,K02965,--	Pm_GM000289,K02886,--	Pm_GM000290,K02892,--	Pm_GM000291,K02926,--	Pm_GM000292,K02906,--	Pm_GM000293,K02946,--	Pm_GM000374,K02967,--	Pm_GM000438,K02911,--	Pm_GM000485,K02950,--	Pm_GM000486,K02992,--	Pm_GM000785,K02945,--	Pm_GM000837,K02871,--	Pm_GM000838,K02996,--	Pm_GM000973,K02990,--	Pm_GM000975,K02963,--	Pm_GM000976,K02939,--	Pm_GM000991,K02914,--	Pm_GM001002,K02902,--	Pm_GM001003,K02913,--	Pm_GM001010,K02909,--	Pm_GM001082,K02909,--	Pm_GM001083,K02919,--	Pm_GM001234,K02968,--	Pm_GM001429,K02959,--	Pm_GM001432,K02884,--
map03013	RNA transport	2	Pm_GM000790,K03113,--	Pm_GM001053,K00974,2.7.7.72 3.1.3.- 3.1.4.-
map03018	RNA degradation	14	Pm_GM000402,K12573,3.1.-.-	Pm_GM000429,K03732,3.6.4.13	Pm_GM000430,K03628,--	Pm_GM001137,K04043,--	Pm_GM001337,K00970,2.7.7.19	Pm_GM001730,K04077,--	Pm_GM001735,K05592,3.6.4.13	Pm_GM001737,K00962,2.7.7.8	Pm_GM001741,K08311,3.6.1.-	Pm_GM001767,K00850,2.7.1.11	Pm_GM001902,K03654,3.6.4.12	Pm_GM002030,K03666,--	Pm_GM002184,K08300,3.1.26.12	Pm_GM002231,K01689,4.2.1.11
map03020	RNA polymerase	4	Pm_GM000267,K03040,2.7.7.6	Pm_GM001487,K03060,2.7.7.6	Pm_GM001790,K03043,2.7.7.6	Pm_GM001791,K03046,2.7.7.6
map03030	DNA replication	18	Pm_GM000055,K02314,3.6.4.12	Pm_GM000110,K02343,2.7.7.7	Pm_GM000230,K02337,2.7.7.7	Pm_GM000360,K03470,3.1.26.4	Pm_GM000407,K03111,--	Pm_GM000581,K02335,2.7.7.7	Pm_GM000707,K03469,3.1.26.4	Pm_GM000708,K02342,2.7.7.7	Pm_GM000765,K02339,2.7.7.7	Pm_GM000993,K02338,2.7.7.7	Pm_GM001250,K02341,2.7.7.7	Pm_GM001294,K01972,6.5.1.2	Pm_GM001701,K02344,2.7.7.7	Pm_GM002093,K02340,2.7.7.7	Pm_GM002197,K03111,--	Pm_GM002302,K02314,3.6.4.12	Pm_GM002340,K02316,2.7.7.-	Pm_GM002399,K03111,--
map03060	Protein export	16	Pm_GM000272,K03076,--	Pm_GM000602,K03075,--	Pm_GM000970,K03106,3.6.5.4	Pm_GM000988,K03217,--	Pm_GM001072,K03210,--	Pm_GM001073,K03072,--	Pm_GM001074,K03074,--	Pm_GM001239,K03101,3.4.23.36	Pm_GM001264,K03116,--	Pm_GM001265,K03117,--	Pm_GM001266,K03118,--	Pm_GM001632,K03110,--	Pm_GM001760,K03100,3.4.21.89	Pm_GM001896,K03071,--	Pm_GM001962,K03073,--	Pm_GM002090,K03070,--
map03070	Bacterial secretion system	14	Pm_GM000272,K03076,--	Pm_GM000602,K03075,--	Pm_GM000970,K03106,3.6.5.4	Pm_GM000988,K03217,--	Pm_GM001072,K03210,--	Pm_GM001073,K03072,--	Pm_GM001074,K03074,--	Pm_GM001264,K03116,--	Pm_GM001265,K03117,--	Pm_GM001266,K03118,--	Pm_GM001632,K03110,--	Pm_GM001896,K03071,--	Pm_GM001962,K03073,--	Pm_GM002090,K03070,--
map03320	PPAR signaling pathway	3	Pm_GM001174,K01897,6.2.1.3	Pm_GM001482,K01897,6.2.1.3	Pm_GM001882,K00864,2.7.1.30
map03410	Base excision repair	9	Pm_GM000092,K10773,4.2.99.18	Pm_GM000301,K01246,3.2.2.20	Pm_GM000581,K02335,2.7.7.7	Pm_GM000618,K07462,3.1.-.-	Pm_GM001007,K10563,3.2.2.23 4.2.99.18	Pm_GM001187,K01142,3.1.11.2	Pm_GM001294,K01972,6.5.1.2	Pm_GM001515,K03575,3.2.2.31	Pm_GM001763,K03648,3.2.2.27
map03420	Nucleotide excision repair	7	Pm_GM000041,K03702,--	Pm_GM000056,K03657,3.6.4.12	Pm_GM000406,K03701,--	Pm_GM000556,K03723,3.6.4.-	Pm_GM000581,K02335,2.7.7.7	Pm_GM001294,K01972,6.5.1.2	Pm_GM001344,K03703,--
map03430	Mismatch repair	22	Pm_GM000056,K03657,3.6.4.12	Pm_GM000110,K02343,2.7.7.7	Pm_GM000230,K02337,2.7.7.7	Pm_GM000407,K03111,--	Pm_GM000583,K03573,--	Pm_GM000618,K07462,3.1.-.-	Pm_GM000643,K03601,3.1.11.6	Pm_GM000708,K02342,2.7.7.7	Pm_GM000765,K02339,2.7.7.7	Pm_GM000852,K03602,3.1.11.6	Pm_GM000993,K02338,2.7.7.7	Pm_GM001250,K02341,2.7.7.7	Pm_GM001294,K01972,6.5.1.2	Pm_GM001544,K03555,--	Pm_GM001701,K02344,2.7.7.7	Pm_GM001910,K01141,3.1.11.1	Pm_GM002028,K03572,--	Pm_GM002087,K06223,2.1.1.72	Pm_GM002093,K02340,2.7.7.7	Pm_GM002197,K03111,--	Pm_GM002399,K03111,--	Pm_GM002410,K06223,2.1.1.72
map03440	Homologous recombination	27	Pm_GM000110,K02343,2.7.7.7	Pm_GM000171,K03553,--	Pm_GM000230,K02337,2.7.7.7	Pm_GM000407,K03111,--	Pm_GM000581,K02335,2.7.7.7	Pm_GM000604,K06187,--	Pm_GM000618,K07462,3.1.-.-	Pm_GM000708,K02342,2.7.7.7	Pm_GM000765,K02339,2.7.7.7	Pm_GM000833,K03582,3.1.11.5	Pm_GM000834,K03581,3.1.11.5	Pm_GM000974,K02686,--	Pm_GM000993,K02338,2.7.7.7	Pm_GM000994,K03629,--	Pm_GM001015,K04066,3.6.4.-	Pm_GM001250,K02341,2.7.7.7	Pm_GM001489,K03655,3.6.4.12	Pm_GM001669,K04067,--	Pm_GM001681,K01159,3.1.22.4	Pm_GM001682,K03550,3.6.4.12	Pm_GM001683,K03551,3.6.4.12	Pm_GM001699,K03583,3.1.11.5	Pm_GM001701,K02344,2.7.7.7	Pm_GM002093,K02340,2.7.7.7	Pm_GM002197,K03111,--	Pm_GM002227,K03584,--	Pm_GM002399,K03111,--
map04011	MAPK signaling pathway - yeast	1	Pm_GM000229,K03781,1.11.1.6
map04013	MAPK signaling pathway - fly	1	Pm_GM000746,K04564,1.15.1.1
map04016	MAPK signaling pathway - plant	3	Pm_GM000229,K03781,1.11.1.6	Pm_GM000459,K17686,3.6.3.54	Pm_GM000543,K00940,2.7.4.6
map04066	HIF-1 signaling pathway	2	Pm_GM001484,K00134,1.2.1.12	Pm_GM002231,K01689,4.2.1.11
map04068	FoxO signaling pathway	2	Pm_GM000229,K03781,1.11.1.6	Pm_GM000746,K04564,1.15.1.1
map04070	Phosphatidylinositol signaling system	3	Pm_GM000163,K01092,3.1.3.25	Pm_GM000368,K00981,2.7.7.41	Pm_GM002224,K00901,2.7.1.107
map04072	Phospholipase D signaling pathway	1	Pm_GM002224,K00901,2.7.1.107
map04112	Cell cycle - Caulobacter	12	Pm_GM000055,K02314,3.6.4.12	Pm_GM000367,K11749,3.4.24.-	Pm_GM000379,K01338,3.4.21.53	Pm_GM000380,K03544,--	Pm_GM000381,K01358,3.4.21.92	Pm_GM000664,K03531,--	Pm_GM000665,K03590,--	Pm_GM000666,K03589,--	Pm_GM000669,K02563,2.4.1.227	Pm_GM000670,K03588,--	Pm_GM000992,K02313,--	Pm_GM002302,K02314,3.6.4.12
map04122	Sulfur relay system	14	Pm_GM000071,K11179,2.8.1.-	Pm_GM000160,K04487,2.8.1.7	Pm_GM000482,K07235,2.8.1.-	Pm_GM000483,K07236,--	Pm_GM000484,K07237,--	Pm_GM000757,K03831,2.7.7.75	Pm_GM000853,K03151,2.8.1.4	Pm_GM001182,K21029,2.7.7.80	Pm_GM001532,K00566,2.8.1.13	Pm_GM001600,K04085,2.8.1.-	Pm_GM002063,K03639,4.1.99.22	Pm_GM002064,K03637,4.6.1.17	Pm_GM002065,K03636,--	Pm_GM002066,K03635,2.8.1.12
map04141	Protein processing in endoplasmic reticulum	1	Pm_GM000539,K04079,--
map04142	Lysosome	1	Pm_GM000527,K01186,3.2.1.18
map04146	Peroxisome	7	Pm_GM000229,K03781,1.11.1.6	Pm_GM000404,K04565,1.15.1.1	Pm_GM000746,K04564,1.15.1.1	Pm_GM001174,K01897,6.2.1.3	Pm_GM001482,K01897,6.2.1.3	Pm_GM001792,K03426,3.6.1.22	Pm_GM001805,K00031,1.1.1.42
map04151	PI3K-Akt signaling pathway	1	Pm_GM000539,K04079,--
map04152	AMPK signaling pathway	2	Pm_GM001477,K03841,3.1.3.11	Pm_GM001767,K00850,2.7.1.11
map04211	Longevity regulating pathway	2	Pm_GM000229,K03781,1.11.1.6	Pm_GM000746,K04564,1.15.1.1
map04212	Longevity regulating pathway - worm	5	Pm_GM000229,K03781,1.11.1.6	Pm_GM000381,K01358,3.4.21.92	Pm_GM000746,K04564,1.15.1.1	Pm_GM001137,K04043,--	Pm_GM001730,K04077,--
map04213	Longevity regulating pathway - multiple species	4	Pm_GM000229,K03781,1.11.1.6	Pm_GM000404,K04565,1.15.1.1	Pm_GM000746,K04564,1.15.1.1	Pm_GM001282,K03695,--
map04214	Apoptosis - fly	1	Pm_GM000791,K03386,1.11.1.15
map04216	Ferroptosis	2	Pm_GM001174,K01897,6.2.1.3	Pm_GM001482,K01897,6.2.1.3
map04217	Necroptosis	3	Pm_GM000539,K04079,--	Pm_GM000863,K00688,2.4.1.1	Pm_GM000978,K01915,6.3.1.2
map04612	Antigen processing and presentation	1	Pm_GM000539,K04079,--
map04621	NOD-like receptor signaling pathway	3	Pm_GM000526,K03462,2.4.2.12	Pm_GM000539,K04079,--	Pm_GM002181,K03671,--
map04626	Plant-pathogen interaction	2	Pm_GM000539,K04079,--	Pm_GM001882,K00864,2.7.1.30
map04657	IL-17 signaling pathway	1	Pm_GM000539,K04079,--
map04659	Th17 cell differentiation	1	Pm_GM000539,K04079,--
map04714	Thermogenesis	2	Pm_GM001174,K01897,6.2.1.3	Pm_GM001482,K01897,6.2.1.3
map04724	Glutamatergic synapse	1	Pm_GM000978,K01915,6.3.1.2
map04727	GABAergic synapse	1	Pm_GM000978,K01915,6.3.1.2
map04910	Insulin signaling pathway	2	Pm_GM000863,K00688,2.4.1.1	Pm_GM001477,K03841,3.1.3.11
map04914	Progesterone-mediated oocyte maturation	1	Pm_GM000539,K04079,--
map04915	Estrogen signaling pathway	1	Pm_GM000539,K04079,--
map04917	Prolactin signaling pathway	1	Pm_GM000551,K00965,2.7.7.12
map04918	Thyroid hormone synthesis	1	Pm_GM002335,K00383,1.8.1.7
map04920	Adipocytokine signaling pathway	2	Pm_GM001174,K01897,6.2.1.3	Pm_GM001482,K01897,6.2.1.3
map04922	Glucagon signaling pathway	3	Pm_GM000863,K00688,2.4.1.1	Pm_GM001613,K01834,5.4.2.11	Pm_GM002123,K00873,2.7.1.40
map04930	Type II diabetes mellitus	1	Pm_GM002123,K00873,2.7.1.40
map04931	Insulin resistance	2	Pm_GM000863,K00688,2.4.1.1	Pm_GM001796,K00820,2.6.1.16
map04934	Cushing syndrome	1	Pm_GM000764,K01679,4.2.1.2
map04940	Type I diabetes mellitus	1	Pm_GM001730,K04077,--
map04978	Mineral absorption	1	Pm_GM000460,K07213,--
map05010	Alzheimer disease	1	Pm_GM001484,K00134,1.2.1.12
map05014	Amyotrophic lateral sclerosis (ALS)	2	Pm_GM000229,K03781,1.11.1.6	Pm_GM000404,K04565,1.15.1.1
map05016	Huntington disease	2	Pm_GM000404,K04565,1.15.1.1	Pm_GM000746,K04564,1.15.1.1
map05020	Prion diseases	1	Pm_GM000404,K04565,1.15.1.1
map05111	Biofilm formation - Vibrio cholerae	9	Pm_GM000177,K05851,4.6.1.1	Pm_GM000570,K07173,4.4.1.21	Pm_GM000996,K10914,--	Pm_GM001422,K03563,--	Pm_GM001557,K02778,2.7.1.199	Pm_GM001899,K00640,2.3.1.30	Pm_GM002021,K02777,2.7.1.-	Pm_GM002030,K03666,--	Pm_GM002322,K03557,--
map05120	Epithelial cell signaling in Helicobacter pylori infection	1	Pm_GM001067,K08303,3.4.-.-
map05132	Salmonella infection	2	Pm_GM000220,K03385,1.7.2.2	Pm_GM000255,K05916,1.14.12.17
map05134	Legionellosis	2	Pm_GM001730,K04077,--	Pm_GM001761,K03596,--
map05152	Tuberculosis	3	Pm_GM000033,K02040,--	Pm_GM001137,K04043,--	Pm_GM001730,K04077,--
map05165	Human papillomavirus infection	1	Pm_GM002123,K00873,2.7.1.40
map05200	Pathways in cancer	3	Pm_GM000539,K04079,--	Pm_GM000764,K01679,4.2.1.2	Pm_GM001655,K00799,2.5.1.18
map05203	Viral carcinogenesis	1	Pm_GM002123,K00873,2.7.1.40
map05204	Chemical carcinogenesis	1	Pm_GM001655,K00799,2.5.1.18
map05205	Proteoglycans in cancer	1	Pm_GM001759,K03685,3.1.26.3
map05206	MicroRNAs in cancer	1	Pm_GM000066,K00558,2.1.1.37
map05211	Renal cell carcinoma	1	Pm_GM000764,K01679,4.2.1.2
map05215	Prostate cancer	1	Pm_GM000539,K04079,--
map05225	Hepatocellular carcinoma	1	Pm_GM001655,K00799,2.5.1.18
map05230	Central carbon metabolism in cancer	4	Pm_GM001613,K01834,5.4.2.11	Pm_GM001653,K00036,1.1.1.49 1.1.1.363	Pm_GM001767,K00850,2.7.1.11	Pm_GM002123,K00873,2.7.1.40
map05231	Choline metabolism in cancer	1	Pm_GM002224,K00901,2.7.1.107
map05340	Primary immunodeficiency	1	Pm_GM001763,K03648,3.2.2.27
map05418	Fluid shear stress and atherosclerosis	4	Pm_GM000539,K04079,--	Pm_GM000774,K01940,6.3.4.5	Pm_GM001655,K00799,2.5.1.18	Pm_GM002181,K03671,--
[truncated: 390 more columns]
